# Supplementary material for: On the identity of the fossil aquatic beetles from the Tertiary localities in the southern part of the Upper Rhine Graben (Coleoptera, Hydrophilidae, Dytiscidae)
Source: Zookeys. 2011 Jan 28;(78):15–25. doi: 10.3897/zookeys.78.800 (PMC3088061; doi:10.3897/zookeys.78.800)
Supplement: XML Treatment for Copelatus convexus [file zookeys.78.800-treatment1.xml]

<!DOCTYPE tp:taxon-treatment
  PUBLIC "-//TaxonX//DTD Taxonomic Treatment Publishing DTD v0 20100105//EN" "tax-treatment-NSO.dtd">
<tp:taxon-treatment xmlns:tp="http://www.plazi.org/taxpub"><tp:treatment-meta><mixed-citation publication-type="journal"><person-group><name><surname>Martin</surname><given-names>Fikáček</given-names></name><name><surname>Hájek</surname><given-names>Jiří</given-names></name><name><surname>Schmied</surname><given-names>Heiko</given-names></name></person-group><article-title>On the identity of the fossil aquatic beetles from the Tertiary localities in the southern part of the Upper Rhine Graben (Coleoptera, Hydrophilidae, Dytiscidae)</article-title><source>Zookeys</source><day>28</day><month>1</month><year>2011</year><volume>2011</volume><issue>78</issue><fpage>15</fpage><lpage>25</lpage><pub-id pub-id-type="doi">10.3897/zookeys.78.800</pub-id></mixed-citation></tp:treatment-meta><tp:nomenclature><tp:taxon-name>
                            <tp:taxon-name-part taxon-name-part-type="genus">Copelatus</tp:taxon-name-part>
                            <tp:taxon-name-part taxon-name-part-type="species">convexus</tp:taxon-name-part>
                        </tp:taxon-name><tp:taxon-authority>(Förster, 1891)</tp:taxon-authority><tp:taxon-status xmlns:xlink="http://www.w3.org/1999/xlink" xlink:type="simple">comb. n.</tp:taxon-status><xref ref-type="fig" rid="F1">Figs 1–4</xref><tp:nomenclature-citation-list><tp:nomenclature-citation><tp:taxon-name>Escheria convexa</tp:taxon-name><comment><xref ref-type="bibr" rid="B6">Förster 1891</xref>: 359, plate XI, Figs 9a,b (original description from Brunstatt); <xref ref-type="bibr" rid="B10">Handlirsch 1908</xref>: 767 (catalogue).</comment></tp:nomenclature-citation><tp:nomenclature-citation><tp:taxon-name>Hydrobius convexus</tp:taxon-name><comment>: <xref ref-type="bibr" rid="B23">Théobald 1937</xref>: 168, plate XII, Fig. 29 (transferred to <tp:taxon-name>Hydrobius</tp:taxon-name>, recorded from Kleinkems); <xref ref-type="bibr" rid="B11">Hansen (1999</xref>: 319, catalogue).</comment></tp:nomenclature-citation></tp:nomenclature-citation-list></tp:nomenclature><tp:treatment-sec sec-type="WWW site on Wikispecies"><title>WWW site on Wikispecies.</title><p><ext-link xmlns:xlink="http://www.w3.org/1999/xlink" ext-link-type="uri" xlink:href="http://species.wikimedia.org/wiki/Copelatus_convexus" xlink:type="simple">http://species.wikimedia.org/wiki/Copelatus_convexus</ext-link></p></tp:treatment-sec><tp:treatment-sec sec-type="Material examined"><title>Material examined.</title><p>Neotype, by present designation (NHMB): R91 (imprint) + R74 (counter-imprint) from the locality of Kleinkems (SW Germany, ca. Eocene-Oligocene boundary): fossil of the whole beetle in dorsal view, head, pronotum and elytra almost completely preserved; appendages missing.</p></tp:treatment-sec><tp:treatment-sec sec-type="Redescription"><title>Redescription.</title><p>Body oblong-oval, broadest in basal third of elytra. Head relatively broad; compound eyes large, not exceeding body outline; clypeus rounded. Pronotum broadest between posterior angles, lateral margins regularly, moderately curved. Mesoscutellar shield well preserved, broadly triangular. Base of elytra as broad as pronotal base; lateral margins of elytra moderately curved. Only mesocoxae, part of metathoracic anepisternum, and probably part of apical abdominal ventrite perceptible from ventral part of body (<xref ref-type="fig" rid="F1">Figs 1–4</xref>).</p><p>Surface sculpture. Pronotum with distinct longitudinal median impression, and poorly perceptible short longitudinal striolae on disc. Elytra with 12 moderately impressed longitudinal striae.</p><p>Measurements. TL: 6.3 mm, TL-h: 5.6 mm, TW: 3.2 mm. EL: 5.2 mm.</p><fig id="F1" position="float" orientation="portrait"><label>Figures 1–6.</label><caption><p><tp:taxon-name>Copelatus convexus</tp:taxon-name> (Förster, 1891). <bold>1–4</bold> neotype (<bold>1, 3</bold> NHMB R91; <bold>2, 4</bold> NHMB R74) <bold>5</bold> original illustrations of the holotype by <xref ref-type="bibr" rid="B6">Förster (1891)</xref> <bold>6</bold> drawing of the specimen NHMB R91 by <xref ref-type="bibr" rid="B23">Théobald (1937)</xref>.</p></caption><graphic xmlns:xlink="http://www.w3.org/1999/xlink" xlink:href="ZooKeys-078-015-g001.jpg" position="float" orientation="portrait" xlink:type="simple"/></fig></tp:treatment-sec><tp:treatment-sec sec-type="Notes on the type material"><title>Notes on the type material.</title><p>Theneotype corresponds well with the original description and drawings by <xref ref-type="bibr" rid="B6">Förster (1891)</xref> in the following characters: (i) general body shape; (ii) shape of the pronotum with projecting anterior angles; (iii) elytra with large number of longitudinal striae [preserved only in posterior portion of elytra in the holotype and their number is therefore estimated by <xref ref-type="bibr" rid="B6">Förster (1891)</xref> to be at least 10; 12 striae are present in the specimen from Kleinkems]; (iv) shape and proportion of the scutellar shield [much wider than long]; (v) body size [TL = 6.5 mm, EL = 4.3 mm, TW = 3.8 mm for the specimen from Brunstatt according to <xref ref-type="bibr" rid="B6">Förster (1891)</xref>]. The body proportions differ slightly between both specimens (the specimen from Brunstatt is relatively wider), but this may easily have been caused by deformation during the fossilization process or by the inaccuracy of the drawings by <xref ref-type="bibr" rid="B6">Förster (1891)</xref> which is quite usual for historic authors (e.g., compare the drawings by <xref ref-type="bibr" rid="B23">Théobald (1937)</xref> in Figs 6 and 12 with the actual appearance of the respective fossils)<!--PageBreak-->. Moreover, <xref ref-type="bibr" rid="B6">Förster (1891)</xref> mentioned that his fossil resembles the dytiscid genus <tp:taxon-name>Agabus</tp:taxon-name> in most characters and did not assign it to the <tp:taxon-name>Dytiscidae</tp:taxon-name> merely because of its ventral morphology which was reconstructed by him as resembling that of <tp:taxon-name>Polyphaga</tp:taxon-name> (<xref ref-type="fig" rid="F1">Fig. 5</xref>). It seems that <xref ref-type="bibr" rid="B23">Théobald (1937)</xref> examined Förster’s types as he mentioned certain details which are absent in Förster’s (1891) original publication, <!--PageBreak-->and his opinion about the conspecificity therefore also has to be considered as a strong argument.</p><p>The reasons provided above together with the same age, geological origin and geographical proximity of both outcrops (Brunnstatt and Kleinkems) provide strong support for the conspecificity of both specimens mentioned by <xref ref-type="bibr" rid="B23">Théobald (1937)</xref>. As the specimen from Brunstatt (i.e., the holotype) is lost, we consider it adequate to designate the specimen from Kleinkems as the neotype.</p></tp:treatment-sec><tp:treatment-sec sec-type="Generic attribution"><title>Generic attribution.</title><p>The preserved characters of the ventral morphology, i.e. the narrow metathoracic anepisternum arising from the median coxal cavity and the anepisterno-metaventral suture directed lateroposteriad correspond closely with the ventral morphology of the <tp:taxon-name>Dytiscidae</tp:taxon-name> (see, e.g., Fig. 7.6.1 in <xref ref-type="bibr" rid="B1">Balke (2005)</xref>). The hydrodynamic body shape, large eyes, broad mesoscutellar shield, medium body size and distinct elytral striae enable us to classify the specimen without any doubt as belonging to the genus <tp:taxon-name>Copelatus</tp:taxon-name> Erichson, 1832 of the family <tp:taxon-name>Dytiscidae</tp:taxon-name>.</p><p><tp:taxon-name>Copelatus</tp:taxon-name> is currently pantropical in its distribution and contains more than 400 described species (<xref ref-type="bibr" rid="B18">Nilsson 2001</xref>). Most species of <tp:taxon-name>Copelatus</tp:taxon-name> are characterised by longitudinal elytral striae whose number has been used to group the species into species groups (<xref ref-type="bibr" rid="B22">Sharp 1882</xref>); only a few species have smooth elytra (e.g., <xref ref-type="bibr" rid="B9">Hájek et al. 2010</xref>). Although the presence and number of elytral striae provides only limited evidence of phylogeny (<xref ref-type="bibr" rid="B2">Balke et al. 2004</xref>), the species groups delimited by number and position of elytral striae are frequently used as a tool for better orientation within the genus (e.g., <xref ref-type="bibr" rid="B8">Guignot 1961</xref>; <xref ref-type="bibr" rid="B7">Guéorguiev 1968</xref>; <xref ref-type="bibr" rid="B20">Nilsson et al. 1997</xref>). The European species previously classified in <tp:taxon-name>Copelatus</tp:taxon-name> have elytra without striae and have been transferred to the genus <tp:taxon-name>Liopterus</tp:taxon-name> Dejean,1833 by <xref ref-type="bibr" rid="B2">Balke et al. (2004)</xref>; they are not closely related to the fossil dealt with in this study.</p></tp:treatment-sec><tp:treatment-sec sec-type="Comparison with other Copelatus species"><title>Comparison with other Copelatus species.</title><p>Altogether five species of fossil <tp:taxon-name>Copelatus</tp:taxon-name> species are known: <tp:taxon-name>Copelatus aphroditae</tp:taxon-name> Balke, 2003 from Baltic amber (Eocene), <tp:taxon-name>Copelatus predaveterus</tp:taxon-name> Miller, 2003 from Dominican amber (Miocene) (<xref ref-type="bibr" rid="B17">Miller and Balke 2003</xref>), and <tp:taxon-name>Copelatus fossilis</tp:taxon-name> Říha, 1974, <tp:taxon-name>Copelatus ponomarenkoi</tp:taxon-name> Říha, 1974 and <tp:taxon-name>Copelatus stavropolitanus</tp:taxon-name> Říha, 1974 from the Miocene deposit of Stavropol (<xref ref-type="bibr" rid="B21">Říha 1974</xref>). The differences between all known species are summarized in <xref ref-type="table" rid="T1">Table 1</xref>.</p><table-wrap id="T1" position="float" orientation="portrait"><label>Table 1.</label><caption><p>List of fossil species of the genus <tp:taxon-name>Copelatus</tp:taxon-name>, their basic morphological characteristics and their age. Body measurements in italics are estimated from usual TL/EL ratio in <tp:taxon-name>Copelatus</tp:taxon-name>.</p></caption><table><tbody><tr><th rowspan="1" colspan="1">Species</th><th rowspan="1" colspan="1">Period</th><th rowspan="1" colspan="1">Body length</th><th rowspan="1" colspan="1">Number of elytral striae</th><th rowspan="1" colspan="1">Species group (<xref ref-type="bibr" rid="B18">Nilsson 2001</xref>; <xref ref-type="bibr" rid="B17">Miller and Balke 2003</xref>)</th></tr><tr><td rowspan="1" colspan="1"><tp:taxon-name>Copelatus aphroditae</tp:taxon-name></td><td rowspan="1" colspan="1">Eocene</td><td rowspan="1" colspan="1">5.0 mm</td><td rowspan="1" colspan="1">19 discal</td><td rowspan="1" colspan="1"><tp:taxon-name>Copelatus aphroditae</tp:taxon-name>-group</td></tr><tr><td rowspan="1" colspan="1"><tp:taxon-name>Copelatus convexus</tp:taxon-name></td><td rowspan="1" colspan="1">Eocene- Oligocene boundary</td><td rowspan="1" colspan="1">6.3–6.5 mm</td><td rowspan="1" colspan="1">12 discal</td><td rowspan="1" colspan="1"><tp:taxon-name>Copelatus convexus</tp:taxon-name>-group</td></tr><tr><td rowspan="1" colspan="1"><tp:taxon-name>Copelatus fossilis</tp:taxon-name></td><td rowspan="1" colspan="1">Miocene</td><td rowspan="1" colspan="1">6.1–6.5 mm</td><td rowspan="1" colspan="1">10 discal + 1 submarginal</td><td rowspan="1" colspan="1"><tp:taxon-name>Copelatus erichsoni</tp:taxon-name>-group</td></tr><tr><td rowspan="1" colspan="1"><tp:taxon-name>Copelatus ponomarenkoi</tp:taxon-name></td><td rowspan="1" colspan="1">Miocene</td><td rowspan="1" colspan="1">5.5–5.6 mm</td><td rowspan="1" colspan="1">6 discal + 1 submarginal</td><td rowspan="1" colspan="1"><tp:taxon-name>Copelatus irinus</tp:taxon-name>-group</td></tr><tr><td rowspan="1" colspan="1"><tp:taxon-name>Copelatus predaveterus</tp:taxon-name></td><td rowspan="1" colspan="1">Miocene</td><td rowspan="1" colspan="1">3.8–4.4 mm</td><td rowspan="1" colspan="1">11 discal + 1 submarginal</td><td rowspan="1" colspan="1"><tp:taxon-name>Copelatus trilobatus</tp:taxon-name>-group</td></tr><tr><td rowspan="1" colspan="1"><tp:taxon-name>Copelatus stavropolitanus</tp:taxon-name></td><td rowspan="1" colspan="1">Miocene</td><td rowspan="1" colspan="1">5.1 mm</td><td rowspan="1" colspan="1">11 discal</td><td rowspan="1" colspan="1"><tp:taxon-name>Copelatus nigrolineatus</tp:taxon-name>-group</td></tr></tbody></table></table-wrap><p><tp:taxon-name>Copelatus convexus</tp:taxon-name> differs from all known fossil and extant species of the genus in the presence of 12 longitudinal striae on each elytron. <xref ref-type="bibr" rid="B22">Sharp (1882)</xref> erected a group characterized by 12 discal striae (group 7) for a single species <tp:taxon-name>Copelatus interruptus</tp:taxon-name> Sharp, 1882 which is, however, currently classified in the genus <tp:taxon-name>Exocelina</tp:taxon-name> Broun, 1886 (<xref ref-type="bibr" rid="B19">Nilsson 2007</xref>). In contrast to the fossil <tp:taxon-name>Copelatus convexus</tp:taxon-name>, this recent species has elytra with numerous short striolae rather than ‘true’ striae, see, e.g. <xref ref-type="bibr" rid="B25">Wewalka et al. (2010)</xref>. Therefore, <tp:taxon-name>Copelatus convexus</tp:taxon-name> might be provisionally classified in a separate <tp:taxon-name>Copelatus convexus</tp:taxon-name>-group. However, it is necessary to point out that the counting of the precise number of lateral elytral striae is problematic in compressed fossils as the imprint of the submarginal stria may coincide with the lateral margin of the body or with the epipleuron. Therefore, we cannot rule out that a short submarginal stria was present in <tp:taxon-name>Copelatus convexus</tp:taxon-name> although it is not perceptible in the fossil. In this case, <tp:taxon-name>Copelatus convexus</tp:taxon-name> would belong to the <tp:taxon-name>Copelatus simoni</tp:taxon-name>-group sensu <xref ref-type="bibr" rid="B18">Nilsson (2001)</xref>.</p><!--PageBreak--></tp:treatment-sec><ref-list><ref id="B6"><mixed-citation xmlns:xlink="http://www.w3.org/1999/xlink" xlink:type="simple"><person-group><name name-style="western"><surname>Förster</surname><given-names>B</given-names></name></person-group> (<year>1891</year>)<article-title> Die Insekten des „Plattigen Steinmergels“ von Brunnstatt</article-title>. <source>Abhandlungen zur geologischen Spezialkarte von Elsass-Lothringen</source><volume>5</volume>: <fpage>333</fpage>–<lpage>594</lpage>.</mixed-citation></ref><ref id="B23"><mixed-citation xmlns:xlink="http://www.w3.org/1999/xlink" xlink:type="simple"><person-group><name name-style="western"><surname>Théobald</surname><given-names>N</given-names></name></person-group> (<year>1937</year>)<source> Les insectes fossiles des terrains oligocènes de France</source>. <publisher-name>G. Thomas</publisher-name>, <publisher-loc>Nancy</publisher-loc>, <lpage>473</lpage> pp.</mixed-citation></ref><ref id="B10"><mixed-citation xmlns:xlink="http://www.w3.org/1999/xlink" xlink:type="simple"><person-group><name name-style="western"><surname>Handlirsch</surname><given-names>A</given-names></name></person-group> (<year>1908</year>)<article-title> Die fossilen Insekten und die Phylogenie der rezenten Formen</article-title>. <source>Ein Handbuch für Paläontologen und Zoologen</source>. <publisher-name>Wilhelm Engelmann</publisher-name>, <publisher-loc>Leipzig</publisher-loc>, <lpage>1430</lpage> pp. + 51 plates.</mixed-citation></ref><ref id="B11"><mixed-citation xmlns:xlink="http://www.w3.org/1999/xlink" xlink:type="simple"><person-group><name name-style="western"><surname>Hansen</surname><given-names>M</given-names></name></person-group> (<year>1999</year>)<source> World Catalogue of Insects. Volume 2. Hydrophiloidea (s.str.) (Coleoptera)</source>. <publisher-name>Apollo Books</publisher-name>, <publisher-loc>Stenstrup</publisher-loc>, <lpage>416</lpage> pp.</mixed-citation></ref><ref id="B1"><mixed-citation xmlns:xlink="http://www.w3.org/1999/xlink" xlink:type="simple"><person-group><name name-style="western"><surname>Balke</surname><given-names>M</given-names></name></person-group> (<year>2005</year>)<article-title> Dytiscidae Leach, 1915</article-title>. In: <person-group><name name-style="western"><surname>Beutel</surname><given-names>RG</given-names></name><name name-style="western"><surname>Leschen</surname><given-names>RAB</given-names></name></person-group> (<role>Eds</role>) <source>Handbook of zoology. A natural history of the phyla of the animal kingdom. Volume IV. Arthropoda: Insecta. Part 38. Coleoptera, Beetles. Volume 1: Morphology and systematics (Archostemata, Adephaga, Myxophaga, Polyphaga partim.)</source>. <publisher-name>Walter de Gruyter</publisher-name>, <publisher-loc>Berlin-New York</publisher-loc>, <fpage>90</fpage>–<lpage>116</lpage>.</mixed-citation></ref><ref id="B18"><mixed-citation xmlns:xlink="http://www.w3.org/1999/xlink" xlink:type="simple"><person-group><name name-style="western"><surname>Nilsson</surname><given-names>AN</given-names></name></person-group> (<year>2001</year>)<article-title> Dytiscidae (Coleoptera).</article-title><source>World Catalogue of Insects</source><volume>3</volume>:<fpage>1</fpage>-<lpage>395</lpage>.</mixed-citation></ref><ref id="B22"><mixed-citation xmlns:xlink="http://www.w3.org/1999/xlink" xlink:type="simple"><person-group><name name-style="western"><surname>Sharp</surname><given-names>D</given-names></name></person-group> (<year>1882</year>)<article-title> On aquatic carnivorous Coleoptera or Dytiscidae</article-title>. <source>Scientific Transactions of the Royal Dublin Society, Series 2</source> ,<volume>2</volume>: <fpage>179</fpage>–<lpage>1003</lpage> + pls. 7–18.</mixed-citation></ref><ref id="B9"><mixed-citation xmlns:xlink="http://www.w3.org/1999/xlink" xlink:type="simple"><person-group><name name-style="western"><surname>Hájek</surname><given-names>J</given-names></name><name name-style="western"><surname>Hendrich</surname><given-names>L</given-names></name><name name-style="western"><surname>Hawlitschek</surname><given-names>O</given-names></name><name name-style="western"><surname>Balke</surname><given-names>M</given-names></name></person-group> (<year>2010</year>)<article-title> Copelatus sibelaemontis sp. nov. from the Moluccas, delineated based on morphology and DNA sequence data (Coleoptera: Dytiscidae).</article-title><source>Acta Entomologica Musei Nationalis Pragae</source><volume>50</volume>:<fpage>437</fpage>-<lpage>443</lpage>.</mixed-citation></ref><ref id="B2"><mixed-citation xmlns:xlink="http://www.w3.org/1999/xlink" xlink:type="simple"><person-group><name name-style="western"><surname>Balke</surname><given-names>M</given-names></name><name name-style="western"><surname>Ribera</surname><given-names>I</given-names></name><name name-style="western"><surname>Vogler</surname><given-names>AP</given-names></name></person-group> (<year>2004</year>)<article-title> MtDNA phylogeny and biogeography of Copelatinae, a highly diverse group of tropical diving beetles (Dytiscidae).</article-title><source>Molecular Phylogenetics and Evolution</source><volume>32</volume>:<fpage>866</fpage>-<lpage>880</lpage>.</mixed-citation></ref><ref id="B8"><mixed-citation xmlns:xlink="http://www.w3.org/1999/xlink" xlink:type="simple"><person-group><name name-style="western"><surname>Guignot</surname><given-names>F</given-names></name></person-group> (<year>1961</year>)<article-title> Revision des hydrocanthares d’Afrique (Coleoptera Dytiscoidea). 3.</article-title><source>Annales du Musée Royal du Congo Belge, Série 8vo (Sciences Zoologiques)</source><volume>90</volume>:<fpage>659</fpage>-<lpage>995</lpage>.</mixed-citation></ref><ref id="B7"><mixed-citation xmlns:xlink="http://www.w3.org/1999/xlink" xlink:type="simple"><person-group><name name-style="western"><surname>Guéorguiev</surname><given-names>VB</given-names></name></person-group> (<year>1968</year>)<article-title> Essai de classification des coléoptères Dytiscidae. I. Tribus Copelatini (Colymbetinae).</article-title><source>Izvestiya na Zoologicheskiya Institut s Muzey(Sofia)</source><volume>28</volume>:<fpage>5</fpage>-<lpage>45</lpage>.</mixed-citation></ref><ref id="B20"><mixed-citation xmlns:xlink="http://www.w3.org/1999/xlink" xlink:type="simple"><person-group><name name-style="western"><surname>Nilsson</surname><given-names>AN</given-names></name><name name-style="western"><surname>Bilardo</surname><given-names>A</given-names></name><name name-style="western"><surname>Rocchi</surname><given-names>S</given-names></name></person-group> (<year>1997</year>)<article-title> A check list of Copelatus Erichson 1832 species (Coleoptera Dytiscidae) from Afrotropical and Madagascan regions with a review of published penis drawings.</article-title><source>Tropical Zoology</source><volume>10</volume>:<fpage>11</fpage>-<lpage>48</lpage>.</mixed-citation></ref><ref id="B17"><mixed-citation xmlns:xlink="http://www.w3.org/1999/xlink" xlink:type="simple"><person-group><name name-style="western"><surname>Miller</surname><given-names>K</given-names></name><name name-style="western"><surname>Balke</surname><given-names>M.</given-names></name></person-group> (<year>2003</year>)<article-title> The unusual occurrence of aquatic beetles in amber, <italic>Copelatus aphroditae</italic> Balke, n. sp. and <italic>C. predaveterus</italic> Miller, n. sp., (Coleoptera: Dytiscidae: Copelatinae)</article-title>. <source>Proceedings of the Entomological Society of Washington</source><volume>105</volume>: <fpage>809</fpage>–<lpage>815</lpage>.</mixed-citation></ref><ref id="B21"><mixed-citation xmlns:xlink="http://www.w3.org/1999/xlink" xlink:type="simple"><person-group><name name-style="western"><surname>Říha</surname><given-names>P</given-names></name></person-group> (<year>1974</year>)<article-title> Neue fossile Schwimmkäfer aus dem Tertiär Europas und Westsibiriens (Coleoptera, Dytiscidae)</article-title>. <source>Acta Entomologica Bohemoslovaca</source><source>71</source>: <fpage>398</fpage>–<lpage>413</lpage>.</mixed-citation></ref><ref id="B19"><mixed-citation xmlns:xlink="http://www.w3.org/1999/xlink" xlink:type="simple"><person-group><name name-style="western"><surname>Nilsson</surname><given-names>AN</given-names></name></person-group> (<year>2007</year>)<article-title> ExocelinaBroun, 1886 is the valid name of PapuadytesBalke, 1998.</article-title><source>Latissimus</source><volume>23</volume>:<fpage>33</fpage>-<lpage>34</lpage>.</mixed-citation></ref><ref id="B25"><mixed-citation xmlns:xlink="http://www.w3.org/1999/xlink" xlink:type="simple"><person-group><name name-style="western"><surname>Wewalka</surname><given-names>G</given-names></name><name name-style="western"><surname>Balke</surname><given-names>M</given-names></name><name name-style="western"><surname>Hendrich</surname><given-names>L</given-names></name></person-group> (<year>2010</year>)<article-title> Dytiscidae: Copelatinae (Coleoptera)</article-title>. In: <person-group><name name-style="western"><surname>Jäch</surname><given-names>MA</given-names></name><name name-style="western"><surname>Balke</surname><given-names>M</given-names></name></person-group> (<role>Eds</role>) <source>Water beetles of New Caledonia, part 1. Monographs on Coleoptera</source><volume>3</volume>:<fpage>45</fpage>-<lpage>128</lpage>.</mixed-citation></ref></ref-list></tp:taxon-treatment>
