# Supplementary material for: On the identity of the fossil aquatic beetles from the Tertiary localities in the southern part of the Upper Rhine Graben (Coleoptera, Hydrophilidae, Dytiscidae)
Source: Zookeys. 2011 Jan 28;(78):15–25. doi: 10.3897/zookeys.78.800 (PMC3088061; doi:10.3897/zookeys.78.800)
Supplement: XML Treatment for 'Escheria' dimidiata [file zookeys.78.800-treatment3.xml]

<!DOCTYPE tp:taxon-treatment
  PUBLIC "-//TaxonX//DTD Taxonomic Treatment Publishing DTD v0 20100105//EN" "tax-treatment-NSO.dtd">
<tp:taxon-treatment xmlns:tp="http://www.plazi.org/taxpub"><tp:treatment-meta><mixed-citation publication-type="journal"><person-group><name><surname>Martin</surname><given-names>Fikáček</given-names></name><name><surname>Hájek</surname><given-names>Jiří</given-names></name><name><surname>Schmied</surname><given-names>Heiko</given-names></name></person-group><article-title>On the identity of the fossil aquatic beetles from the Tertiary localities in the southern part of the Upper Rhine Graben (Coleoptera, Hydrophilidae, Dytiscidae)</article-title><source>Zookeys</source><day>28</day><month>1</month><year>2011</year><volume>2011</volume><issue>78</issue><fpage>15</fpage><lpage>25</lpage><pub-id pub-id-type="doi">10.3897/zookeys.78.800</pub-id></mixed-citation></tp:treatment-meta><tp:nomenclature><tp:taxon-name>
                            '<tp:taxon-name-part taxon-name-part-type="genus">Escheria</tp:taxon-name-part>'
                            <tp:taxon-name-part taxon-name-part-type="species">dimidiata</tp:taxon-name-part>
                        </tp:taxon-name><tp:taxon-authority>Förster, 1891</tp:taxon-authority><xref ref-type="fig" rid="F2">Fig. 8</xref><tp:nomenclature-citation-list><tp:nomenclature-citation><tp:taxon-name>Escheria dimidiata</tp:taxon-name><comment><xref ref-type="bibr" rid="B6">Förster 1891</xref>: 363, plate XI, Figs 10a,b (original description from Brunstatt); <xref ref-type="bibr" rid="B10">Handlirsch 1908</xref>: 767 (catalogue)</comment></tp:nomenclature-citation><tp:nomenclature-citation><tp:taxon-name>Hydrobius dimidiatus</tp:taxon-name><comment>: <xref ref-type="bibr" rid="B23">Théobald 1937</xref>: 169 (transferred to <tp:taxon-name>Hydrobius</tp:taxon-name>); <xref ref-type="bibr" rid="B11">Hansen 1999</xref>: 319 (catalogue).</comment></tp:nomenclature-citation></tp:nomenclature-citation-list></tp:nomenclature><tp:treatment-sec sec-type="Taxonomic note"><title>Taxonomic note.</title><p>Based on the original drawing by <xref ref-type="bibr" rid="B6">Förster (1891)</xref>, the morphology of <tp:taxon-name>Escheria dimidiata</tp:taxon-name> agrees with that of <tp:taxon-name>Hydrophilidae</tp:taxon-name>: <tp:taxon-name>Hydrophilinae</tp:taxon-name> in many aspects: (i) mesocoxal cavities transverse, narrowly isolated from each other, (ii) metanepisternum rather narrow, (iii) epipleuron narrow but reaching elytral apex, and (iv) elytron with 10 longitudinal punctural series. None of these characters or their combination is, however, unique for the <tp:taxon-name>Hydrophiloidea</tp:taxon-name> and may be found in other beetle families as well (see e.g. <xref ref-type="bibr" rid="B14">Lawrence et al. 1999</xref>). Moreover, the medium body size (EL: 9 mm according to <xref ref-type="bibr" rid="B6">Förster (1891)</xref>) would indicate that the fossil should belong to the subtribes <tp:taxon-name>Hydrobiusina</tp:taxon-name> or <tp:taxon-name>Hydrophilina</tp:taxon-name>, whose representatives are characterized by a relatively large and well developed triangular mesoscutellar shield; in contrast, the scutellar shield is very small or reduced in <tp:taxon-name>Escheria dimidiata</tp:taxon-name>. Moreover, the re-examination of the fossil is impossible as the holotype was lost or destroyed. For all these reasons, <tp:taxon-name>Escheria dimidiata</tp:taxon-name> is removed from the fossil record of the <tp:taxon-name>Hydrophiloidea</tp:taxon-name> and is placed in <tp:taxon-name>Polyphaga</tp:taxon-name> <italic>incertae sedis</italic>.</p></tp:treatment-sec><tp:treatment-sec><!--Section generated to contain objects referenced in tp:taxon-treatment.--><fig id="F2" position="float" orientation="portrait"><label>Figures 7–12.</label><!-- &#008216; --><caption><p><bold>7</bold> <tp:taxon-name>Escheria crassipunctata</tp:taxon-name> Förster, 1891, original illustration of the holotype <bold>8</bold> <tp:taxon-name>Escheria dimidiata</tp:taxon-name> Förster, 1891, original illustration of the holotype <bold>9</bold> <tp:taxon-name>Escheria punctulata</tp:taxon-name> Förster, 1891, original illustration of the holotype <bold>10–12</bold> specimen NHMB R707 (<bold>10</bold> photograph <bold>11</bold> drawing <bold>12</bold> original drawing by <xref ref-type="bibr" rid="B23">Théobald (1937)</xref>).</p></caption><graphic xmlns:xlink="http://www.w3.org/1999/xlink" xlink:href="ZooKeys-078-015-g002.jpg" position="float" orientation="portrait" xlink:type="simple"/></fig></tp:treatment-sec><ref-list><ref id="B23"><mixed-citation xmlns:xlink="http://www.w3.org/1999/xlink" xlink:type="simple"><person-group><name name-style="western"><surname>Théobald</surname><given-names>N</given-names></name></person-group> (<year>1937</year>)<source> Les insectes fossiles des terrains oligocènes de France</source>. <publisher-name>G. Thomas</publisher-name>, <publisher-loc>Nancy</publisher-loc>, <lpage>473</lpage> pp.</mixed-citation></ref><ref id="B6"><mixed-citation xmlns:xlink="http://www.w3.org/1999/xlink" xlink:type="simple"><person-group><name name-style="western"><surname>Förster</surname><given-names>B</given-names></name></person-group> (<year>1891</year>)<article-title> Die Insekten des „Plattigen Steinmergels“ von Brunnstatt</article-title>. <source>Abhandlungen zur geologischen Spezialkarte von Elsass-Lothringen</source><volume>5</volume>: <fpage>333</fpage>–<lpage>594</lpage>.</mixed-citation></ref><ref id="B10"><mixed-citation xmlns:xlink="http://www.w3.org/1999/xlink" xlink:type="simple"><person-group><name name-style="western"><surname>Handlirsch</surname><given-names>A</given-names></name></person-group> (<year>1908</year>)<article-title> Die fossilen Insekten und die Phylogenie der rezenten Formen</article-title>. <source>Ein Handbuch für Paläontologen und Zoologen</source>. <publisher-name>Wilhelm Engelmann</publisher-name>, <publisher-loc>Leipzig</publisher-loc>, <lpage>1430</lpage> pp. + 51 plates.</mixed-citation></ref><ref id="B11"><mixed-citation xmlns:xlink="http://www.w3.org/1999/xlink" xlink:type="simple"><person-group><name name-style="western"><surname>Hansen</surname><given-names>M</given-names></name></person-group> (<year>1999</year>)<source> World Catalogue of Insects. Volume 2. Hydrophiloidea (s.str.) (Coleoptera)</source>. <publisher-name>Apollo Books</publisher-name>, <publisher-loc>Stenstrup</publisher-loc>, <lpage>416</lpage> pp.</mixed-citation></ref><ref id="B14"><mixed-citation xmlns:xlink="http://www.w3.org/1999/xlink" xlink:type="simple"><person-group><name name-style="western"><surname>Lawrence</surname><given-names>JF</given-names></name><name name-style="western"><surname>Dallwitz</surname><given-names>MJ</given-names></name><name name-style="western"><surname>Hastings</surname><given-names>AM</given-names></name><name name-style="western"><surname>Paine</surname><given-names>TA</given-names></name></person-group> (<year>1999</year>)<source> Beetles of the world. A key and  information system for families and subfamilies. CD-ROM, Version 1.0 for MS-Windows</source>, <publisher-loc>Melbourne</publisher-loc>, <publisher-name>CSIRO Publishing</publisher-name>.</mixed-citation></ref></ref-list></tp:taxon-treatment>
