# Supplementary material for: On the identity of the fossil aquatic beetles from the Tertiary localities in the southern part of the Upper Rhine Graben (Coleoptera, Hydrophilidae, Dytiscidae)
Source: Zookeys. 2011 Jan 28;(78):15–25. doi: 10.3897/zookeys.78.800 (PMC3088061; doi:10.3897/zookeys.78.800)
Supplement: XML Treatment for 'Escheria' punctulata [file zookeys.78.800-treatment4.xml]

<!DOCTYPE tp:taxon-treatment
  PUBLIC "-//TaxonX//DTD Taxonomic Treatment Publishing DTD v0 20100105//EN" "tax-treatment-NSO.dtd">
<tp:taxon-treatment xmlns:tp="http://www.plazi.org/taxpub"><tp:treatment-meta><mixed-citation publication-type="journal"><person-group><name><surname>Martin</surname><given-names>Fikáček</given-names></name><name><surname>Hájek</surname><given-names>Jiří</given-names></name><name><surname>Schmied</surname><given-names>Heiko</given-names></name></person-group><article-title>On the identity of the fossil aquatic beetles from the Tertiary localities in the southern part of the Upper Rhine Graben (Coleoptera, Hydrophilidae, Dytiscidae)</article-title><source>Zookeys</source><day>28</day><month>1</month><year>2011</year><volume>2011</volume><issue>78</issue><fpage>15</fpage><lpage>25</lpage><pub-id pub-id-type="doi">10.3897/zookeys.78.800</pub-id></mixed-citation></tp:treatment-meta><tp:nomenclature><tp:taxon-name>
                            '<tp:taxon-name-part taxon-name-part-type="genus">Escheria</tp:taxon-name-part>'
                            <tp:taxon-name-part taxon-name-part-type="species">punctulata</tp:taxon-name-part> 
                        </tp:taxon-name><tp:taxon-authority>Förster, 1891</tp:taxon-authority><xref ref-type="fig" rid="F2">Fig. 9</xref><tp:nomenclature-citation-list><tp:nomenclature-citation><tp:taxon-name>Escheria punctulata</tp:taxon-name><comment><xref ref-type="bibr" rid="B6">Förster 1891</xref>: 361; plate XI, Figs 8a,b (original description from Brunstatt); <xref ref-type="bibr" rid="B10">Handlirsch 1908</xref>: 767 (catalogue).</comment></tp:nomenclature-citation><tp:nomenclature-citation><tp:taxon-name>Hydrobius punctulatus</tp:taxon-name><comment>: <xref ref-type="bibr" rid="B23">Théobald 1937</xref>: 169 (transferred to <tp:taxon-name>Hydrobius</tp:taxon-name>); <xref ref-type="bibr" rid="B11">Hansen 1999</xref>: 319 (catalogue).</comment></tp:nomenclature-citation></tp:nomenclature-citation-list></tp:nomenclature><tp:treatment-sec sec-type="Taxonomic note"><title>Taxonomic note.</title><p>Based on the drawing by <xref ref-type="bibr" rid="B6">Förster (1891)</xref>, the ventral morphology of this species agrees with that of <tp:taxon-name>Hydrophilidae</tp:taxon-name>: <tp:taxon-name>Hydrophilinae</tp:taxon-name> in many characters: (i) mesocoxae transverse and very narrowly separated, (ii) mesepimeron well separated, triangular, (iii) metanepisternum rather narrow; (iv) abdomen with five ventrites.<!--PageBreak--> However, none of these characters or their combination is unique for the <tp:taxon-name>Hydrophiloidea</tp:taxon-name> and may be found in other beetle families as well (see <xref ref-type="bibr" rid="B14">Lawrence et al. 1999</xref>). Moreover, two characters illustrated on the drawing and/or mentioned in the original description exclude the placement of <tp:taxon-name>Escheria punctulata</tp:taxon-name> in the <tp:taxon-name>Hydrophiloidea</tp:taxon-name>: (i) elytra bear only 6 deeply impressed striae [9–11 striae are present in all <tp:taxon-name>Hydrophiloidea</tp:taxon-name> with striate elytra, only rarely is the number of series higher but in such cases they are never impressed to striae]; (ii) mesoventrite fused with mesepisternal (i.e. not separated from them by sutures) [in <tp:taxon-name>Hydrophiloidea</tp:taxon-name>, the mesoventrite is fused to mesepisterna only in derived groups of the <tp:taxon-name>Sphaeridiinae</tp:taxon-name> which are characterized by a highly elevated median portion of the mesoventrite; the elevated median elevation is missing from the fossil]. For these reasons, <tp:taxon-name>Escheria punctulata</tp:taxon-name> is removed from the fossil record of <!--PageBreak-->the <tp:taxon-name>Hydrophiloidea</tp:taxon-name> and is placed into <tp:taxon-name>Polyphaga</tp:taxon-name> <italic>incertae sedis</italic>; its family placement remains unclear.</p></tp:treatment-sec><tp:treatment-sec><!--Section generated to contain objects referenced in tp:taxon-treatment.--><fig id="F2" position="float" orientation="portrait"><label>Figures 7–12.</label><!-- &#008216; --><caption><p><bold>7</bold> <tp:taxon-name>Escheria crassipunctata</tp:taxon-name> Förster, 1891, original illustration of the holotype <bold>8</bold> <tp:taxon-name>Escheria dimidiata</tp:taxon-name> Förster, 1891, original illustration of the holotype <bold>9</bold> <tp:taxon-name>Escheria punctulata</tp:taxon-name> Förster, 1891, original illustration of the holotype <bold>10–12</bold> specimen NHMB R707 (<bold>10</bold> photograph <bold>11</bold> drawing <bold>12</bold> original drawing by <xref ref-type="bibr" rid="B23">Théobald (1937)</xref>).</p></caption><graphic xmlns:xlink="http://www.w3.org/1999/xlink" xlink:href="ZooKeys-078-015-g002.jpg" position="float" orientation="portrait" xlink:type="simple"/></fig></tp:treatment-sec><ref-list><ref id="B23"><mixed-citation xmlns:xlink="http://www.w3.org/1999/xlink" xlink:type="simple"><person-group><name name-style="western"><surname>Théobald</surname><given-names>N</given-names></name></person-group> (<year>1937</year>)<source> Les insectes fossiles des terrains oligocènes de France</source>. <publisher-name>G. Thomas</publisher-name>, <publisher-loc>Nancy</publisher-loc>, <lpage>473</lpage> pp.</mixed-citation></ref><ref id="B6"><mixed-citation xmlns:xlink="http://www.w3.org/1999/xlink" xlink:type="simple"><person-group><name name-style="western"><surname>Förster</surname><given-names>B</given-names></name></person-group> (<year>1891</year>)<article-title> Die Insekten des „Plattigen Steinmergels“ von Brunnstatt</article-title>. <source>Abhandlungen zur geologischen Spezialkarte von Elsass-Lothringen</source><volume>5</volume>: <fpage>333</fpage>–<lpage>594</lpage>.</mixed-citation></ref><ref id="B10"><mixed-citation xmlns:xlink="http://www.w3.org/1999/xlink" xlink:type="simple"><person-group><name name-style="western"><surname>Handlirsch</surname><given-names>A</given-names></name></person-group> (<year>1908</year>)<article-title> Die fossilen Insekten und die Phylogenie der rezenten Formen</article-title>. <source>Ein Handbuch für Paläontologen und Zoologen</source>. <publisher-name>Wilhelm Engelmann</publisher-name>, <publisher-loc>Leipzig</publisher-loc>, <lpage>1430</lpage> pp. + 51 plates.</mixed-citation></ref><ref id="B11"><mixed-citation xmlns:xlink="http://www.w3.org/1999/xlink" xlink:type="simple"><person-group><name name-style="western"><surname>Hansen</surname><given-names>M</given-names></name></person-group> (<year>1999</year>)<source> World Catalogue of Insects. Volume 2. Hydrophiloidea (s.str.) (Coleoptera)</source>. <publisher-name>Apollo Books</publisher-name>, <publisher-loc>Stenstrup</publisher-loc>, <lpage>416</lpage> pp.</mixed-citation></ref><ref id="B14"><mixed-citation xmlns:xlink="http://www.w3.org/1999/xlink" xlink:type="simple"><person-group><name name-style="western"><surname>Lawrence</surname><given-names>JF</given-names></name><name name-style="western"><surname>Dallwitz</surname><given-names>MJ</given-names></name><name name-style="western"><surname>Hastings</surname><given-names>AM</given-names></name><name name-style="western"><surname>Paine</surname><given-names>TA</given-names></name></person-group> (<year>1999</year>)<source> Beetles of the world. A key and  information system for families and subfamilies. CD-ROM, Version 1.0 for MS-Windows</source>, <publisher-loc>Melbourne</publisher-loc>, <publisher-name>CSIRO Publishing</publisher-name>.</mixed-citation></ref></ref-list></tp:taxon-treatment>
